# Supplementary material for: Cell-Free Circulating (Tumor) DNA before Surgery as a Prognostic Factor in Non-Metastatic Colorectal Cancer: A Systematic Review
Source: Cancers (Basel). 2022 Apr 29;14(9):2218. doi: 10.3390/cancers14092218 (PMC9101623; doi:10.3390/cancers14092218)
Supplement: Supplementary file 1 [file cancers-14-02218-s001.zip]

Archive with 3 entries (3 files):
- File S1 - PRISMA Checklist.pdf
- Table S1 Overview of all included studies and their characteristics_final.xlsx
- Table S2 Risk of Bias analysis using QUIPS_final.xlsx
